# Supplementary material for: Factors Influencing the Intention to Sign Up for Advanced Care Planning in Day Care for Psychiatric Patients
Source: Nurs Rep. 2023 Jun 6;13(2):865–76. doi: 10.3390/nursrep13020076 (PMC10303737; doi:10.3390/nursrep13020076)
Supplement: Supplementary file 1 [file nursrep-13-00076-s001.zip]

Archive with 2 entries (2 files):
- Supplementary File S1.pdf
- Supplementary File S2.sav
